# Supplementary material for: Impact of COVID-19-Related Lockdown on Delivery and Perinatal Outcomes: A Retrospective Cohort Study
Source: J Clin Med. 2022 Jan 30;11(3):756. doi: 10.3390/jcm11030756 (PMC8837050; doi:10.3390/jcm11030756)
Supplement: Supplementary file 1 [file jcm-11-00756-s001.zip]

Archive with 1 entries (1 files):
- jcm-1522318-supplementary.pdf
